# Supplementary material for: Total Hepatitis B Core Antigen Antibody, a Quantitative Non-Invasive Marker of Hepatitis B Virus Induced Liver Disease
Source: PLoS One. 2015 Jun 26;10(6):e0130209. doi: 10.1371/journal.pone.0130209 (PMC4482637; doi:10.1371/journal.pone.0130209)
Supplement: S1 Data — (XLS) [file pone.0130209.s001.xls]

## Sheet: Foglio1
		Nome	Data	ALT (U/L)	HBV DNA (IU/ml)	Log HBV DNA (IU/ml)	HBsAg (IU/ml)	Log HBsAg	Anti-HBc (IU/mL)	Log Anti-HBc (IU/mL)	IgM Architect S/CO	Class	Trattamento	Time
1		Lorenzo	2012-04-17	13	66	1.81954	52	1.716	1315.13	3.11897	0.03	IC
2		Claudio	2009-06-08	20	1160	3.06446	497	2.69636	1552.77	3.19111	0.06	IC
3		MaElena	2012-01-18	14	65	1.81291	550	2.74036	1857.92	3.26903	0.06	IC
4		Donato	2011-12-13	23	341	2.53275	882	2.94547	9072.91	3.95775	0.04	IC
5		Sandra	2011-07-19	20	769	2.88593	1657.7	3.21951	8452.06	3.92696	0.17	IC
6		Saverio	2005-01-13	20	99.3	1.99695	1.87	0.271842	13004.6	4.1141	0.13	IC
7		Franco	2010-04-15	11	5	0.69897	0.04	-1.39794	1215.08	3.0846	0.04	IC
8		Annunziata	2013-01-02	12	117	2.06819	0.41	-0.387216	5215.27	3.71728	0.03	IC
9		Paolo	2006-08-29	60	100	2	195	2.29003	1534.76	3.18604	0.04	IC
10		Maria Elena	2012-10-03	16	31	1.49136	566.65	2.75331	1722.13	3.23607	0.06	IC
11		Luca	2012-05-04	22	319	2.50379	1.75	0.243038	6903.77	3.83909	0.05	IC
12		Pierluigi	2007-04-19	18	13	1.11394	0.04	-1.39794	475.826	2.67745	0.08	IC
13		Michele	2013-03-15	17	0	0	0.02	-1.69897	196.291	2.2929	0.03	IC
14		Carlo	2013-01-03	34	0	0	23.18	1.36511	183.239	2.26302	0.04	IC
15		Claudio	2004-06-22	21	497	2.69636	519.86	2.71589	1852.85	3.26784	0.08	IC
16		Michele	2002-08-08	49	1268.5	3.10329	676	2.82995	12446.4	4.09504	0.14	IC
17		Graziella	2003-11-07	15	1609.29	3.20664	947	2.97635	5615.57	3.74939	0.11	IC
18		Vittoriano	2007-01-04	25	48.1928	1.68298	0.04	-1.39794	565.76	2.75263	0.07	IC
19		Paolo	2002-01-28	22	17.2117	1.23582	4	0.60206	269.262	2.43017	0.06	IC
20		Giuseppe	2003-09-05	16	17.2117	1.23582	157	2.1959	2823.05	3.45072	0.08	IC
21		Mariangela	2003-11-24	18	17.2117	1.23582	8	0.90309	783.669	2.89413	0.05	IC
22		Nicola	1999-03-24	18	8.60585	0.934794	0.14	-0.853872	1194.37	3.07714	0.06	IC
23		Fabrizio	2004-03-02	18	1135.97	3.05537	1381	3.14019	30608.6	4.48584	0.19	IC
24		Giovanna	2005-11-29	16	0	0	308	2.48855	3417.45	3.5337	0.04	IC
25		Adelina	2002-09-23	10	259.897	2.4148	17	1.23045	7259.26	3.86089	0.16	IC
26		Angela	2005-06-10	60	11400000	7.0569	5124.88	3.70968	111764	5.0483	1.96	HBeAg Pos
27		Stefania	2011-05-12	110	41258500	7.61551	12793	4.10697	28049.9	4.44793	0.25	HBeAg Pos
28		Enea	2011-05-23	84	0	0	153335	5.18564	11087.5	4.04483	1.06	HBeAg Pos
29		Diego	2009-01-07	68	110000000	8.04139	306630	5.48661	50808.7	4.70594	0.4	HBeAg Pos
30		Giovanni	2010-12-21	26	170000000	8.23045	68832	4.83779	213.715	2.32983	0.61	HBeAg Pos
31		Dashamir	2013-04-16	69	1350630	6.13054	14374.7	4.1576	54406.2	4.73565	0.08	HBeAg Pos
32		Stefano	2014-03-11	233	>1,80E+08	8.25527	190982	5.28099	78376	4.89418	1.75	HBeAg Pos
33		Marco	2012-11-16	71	>1,80E+08	8.25527	138179	5.14044	28600.3	4.45637	0.44	HBeAg Pos
34		Alberto	2005-06-28	156	16368000	7.214	231600	5.36474	45445.4	4.65749	0.38	HBeAg Pos
35		Giovanni	2006-12-22	346	110000000	8.04139	13287	4.12343	345174	5.53804	2.2	HBeAg Pos
36		Ciro	2010-05-10	86	24	1.38021	14656.7	4.16604	595.431	2.77483	0.07	HDV
37		Besmir	2010-09-06	169	92	1.96379	15626.3	4.19386	152.067	2.18203	0.04	HDV
38		Emil	2011-03-28	190	96	1.98227	19580	4.29181	9667.49	3.98531	0.12	HDV
39		Svetlana	2009-10-21	207	10	1	24556	4.39016	293.75	2.46798	0.19	HDV
40		Dymitro	2010-02-23	78	20	1.30103	11647.1	4.06622	417.675	2.62084	0.05	HDV
41		Liri	2013-03-08	70	28	1.44716	33813.1	4.52908	0.680084	-0.167437	0.06	HDV
42		Besmir	2010-07-12	123	51	1.70757	14277.6	4.15466	161.305	2.20765	0.04	HDV
43		Ciro	2010-09-27	72	59	1.77085	13642.7	4.1349	651.909	2.81419	0.07	HDV
44		Marco	2012-11-06	143	0	0	14752.1	4.16885	774.815	2.8892	0.04	HDV
45		Yuri	2013-10-30		94	1.97313	14176.5	4.15157	6660.52	3.82351	0.11	HDV
46		Nicola	2006-01-23	73	757373	5.87931	2048	3.31133	129889	5.11357	0.46	HBeAg Neg	IFN SVR	BL
47		Nicola	2007-11-27	56	130	2.11394	936.8	2.97165	9146.77	3.96127	0.06	HBeAg Neg	IFN SVR	EOT
48		Nicola	2008-05-13	22	1590	3.2014	215	2.33244	27037.7	4.43197	0.17	HBeAg Neg	IFN SVR	EOF
49		Agron	2009-01-13	59	148000	5.17026	2914	3.46449	16860.7	4.22688	0.12	HBeAg Neg	IFN SVR	BL
50		Agron	2010-04-20	165	7	0.845098	457	2.65992	1637.39	3.21415	0.05	HBeAg Neg	IFN SVR	EOT
51		Agron	2010-12-14	37	7	0.845098	172	2.23553	1381.6	3.14038	0.05	HBeAg Neg	IFN SVR	EOF
52		Michele	2008-01-18	62	10200	4.0086	1137	3.05576	49172.1	4.69172	0.19	HBeAg Neg	IFN SVR	BL
53		Michele	2009-06-11	36	7	0.845098	142	2.15229	832.283	2.92027	0.03	HBeAg Neg	IFN SVR	EOT
54		Michele	2009-12-18	16	58	1.76343	403	2.60531	8633.93	3.93621	0.06	HBeAg Neg	IFN SVR	EOF
55		Stefania	2005-11-06	121	674910	5.82925	3157	3.49927	46835.9	4.67058	0.26	HBeAg Neg	IFN SVR	BL
56		Stefania	2007-09-11	38	5	0.69897	0.04	-1.39794	1369.9	3.13669	0.06	HBeAg Neg	IFN SVR	EOT
57		Stefania	2008-02-28	14	117	2.06819	4.5	0.653213	6231.09	3.79456	0.05	HBeAg Neg	IFN SVR	EOF
58		Giovanna	2001-05-23	52	1690000	6.22789	747	2.87332	29788.8	4.47405	0.62	HBeAg Neg	IFN SVR	BL
59		Giovanna	2002-10-25	13	28200	4.45025	912	2.95999	1774.35	3.24904	0.12	HBeAg Neg	IFN SVR	EOT
60		Giovanna	2003-07-02	18	13700	4.13672	498	2.69723	9857.95	3.99379	0.15	HBeAg Neg	IFN SVR	EOF
61		Luisa	2001-09-24	110	3300000	6.51851	6680	3.82478	50636.7	4.70447	0.82	HBeAg Neg	IFN SVR	BL
62		Luisa	2002-08-28	64	17	1.23045	1.46	0.164353	5852.01	3.76731	0.07	HBeAg Neg	IFN SVR	EOT
63		Luisa	2003-03-11	59	1159	3.06408	21.25	1.32736	7405.94	3.86958	0.07	HBeAg Neg	IFN SVR	EOF
64		Domenico	2004-07-29	47	32000	4.50515	122.86	2.08941	13522.6	4.13106	0.09	HBeAg Neg	IFN SVR	BL
65		Domenico	2006-07-20	16	6	0.778151	80	1.90309	442.316	2.64573	0.03	HBeAg Neg	IFN SVR	EOT
66		Domenico	2007-01-19	20	650	2.81291	207	2.31597	39922.5	4.60122	0.14	HBeAg Neg	IFN SVR	EOF
67		Vanda	2005-09-09	387	26100000	7.41664	12179	4.08561	63709	4.8042	0.34	HBeAg Neg	IFN SVR	BL
68		Vanda	2007-06-20	18	789	2.89708	1295	3.11227	10318.8	4.01363	0.06	HBeAg Neg	IFN SVR	EOT
69		Vanda	2010-06-28	16	10	1	496.8	2.69618	995.65	2.99811	0.04	HBeAg Neg	IFN SVR	EOF
70		Issa	2001-09-12	55	25257.7	4.40239	742	2.8704	41684.5	4.61997	0.21	HBeAg Neg	IFN SVR	BL
71		Issa	2002-08-28	31	265	2.42325	539	2.73159	4766.61	3.67821	0.06	HBeAg Neg	IFN SVR	EOT
72		Issa	2003-03-11	48	340.2	2.53173	65.93	1.81908	9150	3.96142	0.07	HBeAg Neg	IFN SVR	EOF
73		Maria Pia	2008-01-15	159	467	2.66932	13.45	1.12872	55258.8	4.7424	1.78	HBeAg Neg	IFN SVR	BL
74		Maria Pia	2009-07-13	12	7	0.845098	0.04	-1.39794	3538.66	3.54884	0.08	HBeAg Neg	IFN SVR	EOT
75		Maria Pia	2009-10-06	10	7	0.845098	0.03	-1.52288	3696.68	3.56781	0.08	HBeAg Neg	IFN SVR	EOF
76		Cristina	2006-04-24	42	432000	5.63548	5459	3.73711	88792.3	4.94838	0.9	HBeAg Neg	IFN SVR	BL
77		Cristina	2008-03-10	41	100	2	0.02	-1.69897	9521.04	3.97868	0.31	HBeAg Neg	IFN SVR	EOT
78		Cristina	2008-09-24	14	50	1.69897	0.02	-1.69897	3955.09	3.59716	0.23	HBeAg Neg	IFN SVR	EOF
79		Ivano	2005-04-11	31	154000	5.18752	3428	3.53504	20488.4	4.31151	1.01	HBeAg Neg	IFN SVR	BL
80		Ivano	2008-05-28	23	15	1.17609	16.8	1.22531	10066.7	4.00289	0.63	HBeAg Neg	IFN SVR	EOT
81		Ivano	2008-08-28	17	14	1.14613	16.87	1.22712	4463.72	3.6497	0.42	HBeAg Neg	IFN SVR	EOF
82		Piero	2008-10-24	18	6	0.778151	7800	3.89209	3621.68	3.55891	0.06	HBeAg Neg	IFN SVR	BL
83		Piero	2012-08-07	18	10	1	0.48	-0.318759	8114.84	3.90928	0.04	HBeAg Neg	IFN SVR	EOT
84		Piero	2014-03-11	18	10	1	0.03	-1.52288	544.552	2.73604	0.04	HBeAg Neg	IFN SVR	EOF
85		Antonio	2009-05-25	234	11000000	7.04139	47101	4.67303	49190.4	4.69188	0.83	HBeAg Neg	IFN SVR	BL
86		Antonio	2010-06-28	39	46	1.66276	5334	3.72705	14952.6	4.17472	0.58	HBeAg Neg	IFN SVR	EOT
87		Antonio	2014-01-28	16	0	0	206.75	2.31545	1246.83	3.09581	0.29	HBeAg Neg	IFN SVR	EOF
88		Paola	2010-11-08	22	0	0	2850.9	3.45498	569.526	2.75551	0.08	HBeAg Neg	IFN SVR	BL
89		Paola	2012-01-04	30	0	0	249.56	2.39717	2335.23	3.36833	0.15	HBeAg Neg	IFN SVR	EOT
90		Paola	2013-12-13	32	0	0	0.54	-0.267606	132.973	2.12376	0.07	HBeAg Neg	IFN SVR	EOF
91		Alessandro	2007-02-28	343	110000000	8.04139	46610	4.66848	147283	5.16815	13.24	HBeAg Neg	IFN SVR	BL
92		Alessandro	2008-04-20	37	34	1.53148	0.04	-1.39794	12943	4.11203	1.22	HBeAg Neg	IFN SVR	EOT
93		Alessandro	2014-01-21	30	0	0	0.03	-1.52288	1134.34	3.05474	0.11	HBeAg Neg	IFN SVR	EOF
94		Gabriele	2009-09-25	47	67500	4.8293	251	2.39967	44064.9	4.64409	0.6	HBeAg Neg	IFN SVR	BL
95		Gabriele	2010-03-11	22	1740	3.24055	1741.3	3.24087	12222	4.08714	0.16	HBeAg Neg	IFN SVR	EOT
96		Gabriele	2013-12-05	18	7114	3.85211	660.5	2.81987	16706.5	4.22288	0.14	HBeAg Neg	IFN SVR	EOF
97		Luigi	2012-03-02	267	110000000	8.04139	50331	4.70184	27247.6	4.43533	0.11	HBeAg Neg	IFN SVR	BL
98		Luigi	2013-02-26	31	0	0	7884.61	3.89678	8590.31	3.93401	0.07	HBeAg Neg	IFN SVR	EOT
99		Luigi	2014-01-16	20	0	0	3195	3.50447	2124.83	3.32732	0.06	HBeAg Neg	IFN SVR	EOF
100		Paolo	2012-01-26	34	21152	4.32535	21152	4.32535	73807	4.8681	0.24	HBeAg Neg	IFN SVR	BL
101		Paolo	2013-04-16	21	29	1.4624	3780	3.57749	18427.7	4.26547	0.1	HBeAg Neg	IFN SVR	EOT
102		Paolo	2013-12-05	19	0	0	52	1.716	9578.86	3.98131	0.06	HBeAg Neg	IFN SVR	EOF
103		Raissa	2006-10-02	337	18700000	7.27184	9261	3.96666	18229.4	4.26077	1.91	HBeAg Neg	IFN REL	BL
104		Raissa	2008-01-22	23	6	0.778151	2592.6	3.41374	1335.46	3.12563	0.14	HBeAg Neg	IFN REL	EOT
105		Raissa	2008-09-11	12	13500	4.13033	1551.8	3.19084	2921.64	3.46563	0.17	HBeAg Neg	IFN REL	EOF
106		Edi	2006-11-01	507	42000000	7.62325	4551	3.65811	134482	5.12866	3.6	HBeAg Neg	IFN REL	BL
107		Edi	2008-10-07	85	21	1.32222	3446.1	3.53733	26301	4.41997	0.29	HBeAg Neg	IFN REL	EOT
108		Edi	2009-04-17	35	6	0.778151	2185.9	3.33963	57935.3	4.76294	0.66	HBeAg Neg	IFN REL	EOF
109		Cinzia	2008-03-12	49	323000	5.5092	11007	4.04167	74117.6	4.86992	0.65	HBeAg Neg	IFN REL	BL
110		Cinzia	2009-03-17	27	16900	4.22789	11996	4.07904	8460.21	3.92738	0.1	HBeAg Neg	IFN REL	EOT
111		Cinzia	2009-11-20	206	33300000	7.52244	7671	3.88485	144239	5.15908	1.39	HBeAg Neg	IFN REL	EOF
112		Fulvio	2006-02-27	47	640	2.80618	4594	3.66219	141188	5.1498	1.34	HBeAg Neg	IFN REL	BL
113		Fulvio	2007-11-16	30	27	1.43136	5554.9	3.74468	9419.9	3.97405	0.16	HBeAg Neg	IFN REL	EOT
114		Fulvio	2008-04-11	15	6	0.778151	5859	3.76782	8068.68	3.9068	0.12	HBeAg Neg	IFN REL	EOF
115		Aleandro	2002-01-16	120	1400000	6.14613	4013	3.60347	74040	4.86947	0.61	HBeAg Neg	IFN REL	BL
116		Aleandro	2003-01-07	29	1380	3.13988	13943	4.14436	10347.2	4.01482	0.11	HBeAg Neg	IFN REL	EOT
117		Aleandro	2003-05-22	302	5100000	6.70757	4450	3.64836	141624	5.15114	1.15	HBeAg Neg	IFN REL	EOF
118		Patrizia	2010-01-22	52	203	2.3075	557	2.74586	67645.5	4.83024	0.12	HBeAg Neg	IFN REL	BL
119		Patrizia	2011-01-17	43	134353	5.12825	431	2.63448	11556	4.06281	0.05	HBeAg Neg	IFN REL	EOT
120		Patrizia	2013-10-03	25	0	0	1767.42	3.24734	14380.3	4.15777	0.16	HBeAg Neg	IFN REL	EOF
121		Lucia	2007-05-30	87	4398000	6.64326	2977.5	3.47385	12590.3	4.10004	1.66	HBeAg Neg	IFN REL	BL
122		Lucia	2008-11-27	48	2022	3.30578	2004.4	3.30198	1992.25	3.29934	0.27	HBeAg Neg	IFN REL	EOT
123		Lucia	2010-12-07	28	66023	4.8197	1778	3.24993	18844.9	4.27519	0.39	HBeAg Neg	IFN REL	EOF
124		Davide	2001-05-23	62	1340000	6.1271	11874	4.0746	89718.2	4.95288	1	HBeAg Neg	IFN REL	BL
125		Davide	2002-05-07	32	100	2	13622	4.13424	9525.9	3.97891	0.07	HBeAg Neg	IFN REL	EOT
126		Davide	2014-02-04	24	0	0	3928.48	3.59422	10759.2	4.03178	0.03	HBeAg Neg	IFN REL	EOF
127		Antonio	2005-06-01	26	100	2	383	2.5832	6213.81	3.79336	0.04	HBeAg Neg	IFN REL	BL
128		Antonio	2006-12-13	23	100	2	236	2.37291	4143.85	3.6174	0.04	HBeAg Neg	IFN REL	EOT
129		Antonio	2014-03-25	34	0	0	1.82	0.260071	332.921	2.52234	0.03	HBeAg Neg	IFN REL	EOF
130		Franco	2005-11-18	219	2210000	6.34439	4829	3.68386	33956	4.53092	0.21	HBeAg Neg	IFN REL	BL
131		Franco	2007-09-14	26	38	1.57978	3272	3.51481	3688.39	3.56684	0.05	HBeAg Neg	IFN REL	EOT
132		Franco	2014-03-11	88	224000	5.35025	11627	4.06547	46838.1	4.6706	0.12	HBeAg Neg	IFN REL	EOF
133		Vincenzo	2007-11-07	56	3483000	6.54195	4977.9	3.69705	12531.5	4.098	1.32	HBeAg Neg	IFN NR	BL
134		Vincenzo	2008-11-07	170	126000	5.10037	1928.2	3.28515	93668.5	4.97159	0.5	HBeAg Neg	IFN NR	EOT
135		Vincenzo	2009-02-24	254	7490000	6.87448	1259.14	3.10007	85903.1	4.93401	0.46	HBeAg Neg	IFN NR	EOF
136		Patrizio	2007-04-27	311	19270000	7.28488	2063	3.3145	94729.1	4.97648	0.75	HBeAg Neg	IFN NR	BL
137		Patrizio	2008-04-18	158	1716000	6.23452	3780.3	3.57753	83605.9	4.92224	0.63	HBeAg Neg	IFN NR	EOT
138		Patrizio	2008-10-29	24	9	0.954243	836.5	2.92247	146196	5.16494	1.13	HBeAg Neg	IFN NR	EOF
139		Carlo	2010-01-26	38	94500	4.97543	9170	3.96237	1853.42	3.26797	4.99	HBeAg Neg	IFN NR	BL
140		Carlo	2010-12-14	24	16096	4.20672	11499.1	4.06066	562.051	2.74978	0.88	HBeAg Neg	IFN NR	EOT
141		Carlo	2011-06-06	24	0	0	5306.1	3.72478	460.887	2.66359	0.66	HBeAg Neg	IFN NR	EOF
142		P.Luigi	2012-08-27	41	55	1.74036	764.44	2.88334	65841.1	4.8185	0.28	HBeAg Neg	IFN NR	BL
143		P.Luigi	2013-09-10	337	6835336	6.83476	2098.8	3.32197	39126.5	4.59247	0.13	HBeAg Neg	IFN NR	EOT
144		P.Luigi	2013-12-03	41	55	1.74036	882.4	2.94567	30747.8	4.48781	0.11	HBeAg Neg	IFN NR	EOF
145		Fulvio	2011-12-13	23	0	0	4721.6	3.67409	7085.01	3.85034	0.19	HBeAg Neg	IFN NR	BL
146		Fulvio	2013-03-19	25	0	0	5122	3.70944	1463.47	3.16539	0.08	HBeAg Neg	IFN NR	EOT
147		Fulvio	2013-12-12	28	0	0	5589.55	3.74738	1330.18	3.12391	0.08	HBeAg Neg	IFN NR	EOF
148		Roberto	2006-12-07	1243	134000000	8.1271	2339.9	3.3692	23614	4.37317	0.81	HBeAg Neg	IFN NR	BL
149		Roberto	2007-12-17	74	5390000000	9.73159	16872	4.22717	3912.65	3.59247	0.25	HBeAg Neg	IFN NR	EOT
150		Roberto	2009-05-05	32	186	2.26951	4955.8	3.69511	3912.65	3.59247	0.2	HBeAg Neg	IFN NR	EOF
151		Ferdinando	2002-05-13	104	43029	4.63376	376	2.57519	35297.5	4.54774	0.33	HBeAg Neg	NUC treat	BL
152		Ferdinando	2005-05-31	16	100	2	14	1.14613	466.017	2.6684	0.04	HBeAg Neg	NUC treat	FU
153		Dante	2003-05-08	381	16695	4.22259	26	1.41497	71863	4.85651	0.23	HBeAg Neg	NUC treat	BL
154		Dante	2013-01-18	31	0	0	14.16	1.15106	1468.24	3.1668	0.04	HBeAg Neg	NUC treat	FU
155		Giuseppe	2009-01-28	52	3486000	6.54233	5428.72	3.7347	74583.2	4.87264	1.28	HBeAg Neg	NUC treat	BL
156		Giuseppe	2011-11-11	17	10	1	5406.2	3.73289	10519.7	4.022	0.11	HBeAg Neg	NUC treat	FU
157		Lorena	2006-01-23	34	79900	4.90255	6108	3.7859	47244.5	4.67435	0.42	HBeAg Neg	NUC treat	BL
158		Lorena	2009-10-22	21	10	1	3225.22	3.50856	3260.91	3.51334	0.07	HBeAg Neg	NUC treat	FU
159		Rocco	2009-07-10	39	3120	3.49415	8795.9	3.94428	8475.53	3.92817	0.06	HBeAg Neg	NUC treat	BL
160		Rocco	2012-04-04	29	10	1	4639.3	3.66645	2569.68	3.40988	0.03	HBeAg Neg	NUC treat	FU
161		Fiorenza	2002-11-13	17	1335.62	3.12568	980.2	2.99131	4247.76	3.62816	0.11	HBeAg Neg	NUC treat	BL
162		Fiorenza	2012-10-05	12	0	0	0.02	-1.69897	170.734	2.23232	0.09	HBeAg Neg	NUC treat	FU
163		Elio	2011-09-15	7	1052	3.02202	114.56	2.05903	8466.38	3.9277	0.04	HBeAg Neg	NUC treat	BL
164		Elio	2013-02-25	10	0	0	22.29	1.34811	6026.94	3.7801	0.03	HBeAg Neg	NUC treat	FU
165		Leopoldo	2003-09-16	56	130000000	8.11394	8647	3.93687	4019.01	3.60412	0.14	HBeAg Neg	NUC treat	BL
166		Leopoldo	2012-09-07	18	0	0	379.37	2.57906	127.613	2.1059	0.05	HBeAg Neg	NUC treat	FU
167		Katia	2006-05-10	172	327	2.51455	7603	3.88098	112252	5.05019	3.3	HBeAg Neg	NUC treat	BL
168		Katia	2011-04-01	52	0	0	4942.6	3.69396	126.458	2.10195	0.07	HBeAg Neg	NUC treat	FU
169		Alberto	2004-02-18	558	56400	4.75128	2406	3.3813	206360	5.31463	2.48	HBeAg Neg	NUC treat	BL
170		Alberto	2012-09-28	87	0	0	1697.69	3.22986	71.2797	1.85297	0.05	HBeAg Neg	NUC treat	FU
171		Massimo	2007-05-17	83	30539	4.48485	463.2	2.66577	67308.1	4.82807	0.35	HBeAg Neg	NUC treat	BL
172		Massimo	2012-03-09	19	0	0	303.9	2.48273	3116.81	3.49371	0.04	HBeAg Neg	NUC treat	FU
173		Carlo	2000-03-20	24	100	2	7978	3.90189	9626.86	3.98348	0.1	HBeAg Neg	NUC treat	BL
174		Carlo	2012-07-19	15	0	0	196.66	2.29372	94.57	1.97575	0.06	HBeAg Neg	NUC treat	FU
175		Piero	2000-04-05	139	1030	3.01284	854	2.93146	299645	5.47661	8.94	HBeAg Neg	NUC treat	BL
176		Piero	2012-05-15	27	0	0	0.59	-0.229148	289.476	2.46161	0.04	HBeAg Neg	NUC treat	FU
177		Sandra	2009-11-17	16	95100	4.97818	5337.2	3.72731	65501.7	4.81625	0.23	HBeAg Neg	NUC treat	BL
178		Sandra	2013-04-22	15	10	1	4621.83	3.66481	4215.1	3.62481	0.06	HBeAg Neg	NUC treat	FU
179		Virginia	2009-06-12	84	73	1.86332	861.23	2.93512	23651.2	4.37385	1.27	HBeAg Neg	NUC treat	BL
180		Virginia	2012-07-13	10	0	0	655.25	2.81641	1365.93	3.13543	0.12	HBeAg Neg	NUC treat	FU
181		Riccardo	2006-12-14	149	5832000	6.76582	1371	3.13704	44165.2	4.64508	0.3	HBeAg Neg	NUC treat	BL
182		Riccardo	2012-12-13	14	0	0	2207.49	3.3439	478.214	2.67962	0.04	HBeAg Neg	NUC treat	FU
183		Daniele	2008-10-24	291	4080000	6.61066	7013.1	3.84591	79363.2	4.89962	0.79	HBeAg Neg	NUC treat	BL
184		Daniele	2013-01-23	22	0	0	2310.45	3.3637	1204.63	3.08085	0.04	HBeAg Neg	NUC treat	FU
185		Barbara	2009-10-09	146	9630000	6.98363	4287.5	3.6322	74539.4	4.87239	1.16	HBeAg Neg	NUC treat	BL
186		Barbara	2013-01-18	20	0	0	3726.49	3.5713	1273.98	3.10516	0.09	HBeAg Neg	NUC treat	FU
187		Eugenio	2009-10-21	73	198000	5.29667	251	2.39967	48043.9	4.68164	0.63	HBeAg Neg	NUC treat	BL
188		Eugenio	2014-01-16	19	0	0	1836.05	3.26388	1051.96	3.022	0.06	HBeAg Neg	NUC treat	FU
189		Pietro	2009-02-13	89	5	0.69897	1049.5	3.02098	9443.04	3.97511	27.3	HBeAg Neg	NUC treat	BL
190		Pietro	2012-05-24	67	0	0	531.91	2.72584	303.575	2.48227	3.13	HBeAg Neg	NUC treat	FU
191		Franco	2000-02-01	124	1400000	6.14613	5013.43	3.70013	22720.5	4.35642	0.36	HBeAg Neg	NUC treat	BL
192		Franco	2012-04-26	21	0	0	1859.56	3.26941	197.026	2.29452	0.07	HBeAg Neg	NUC treat	FU
193		Miria	2008-02-14	119	8790000	6.94399	18851.6	4.27535	285271	5.45526	4.3	HBeAg Neg	NUC treat	BL
194		Miria	2012-10-30	16	0	0	153.25	2.1854	4688.02	3.67099	0.04	HBeAg Neg	NUC treat	FU
195		Patrizio	2003-12-19	28	1231000	6.09026	1702.52	3.23109	51144.5	4.7088	0.26	HBeAg Neg	R
196		Patrizio	2004-07-22	550	84600000	7.92737	3347.06	3.52466	119363	5.07687	1	HBeAg Neg	F
197		Emanuela	2009-03-04	23	5140	3.71096	3517.99	3.54629	36422	4.56136	0.48	HBeAg Neg	R
198		Emanuela	2010-07-26	201	3772	3.57657	365.51	2.5629	164475	5.2161	1.62	HBeAg Neg	F
199		Angelo	2008-12-22	94	214200	5.33082	346.5	2.5397	85876.5	4.93387	0.3	HBeAg Neg	F
200		Angelo	2012-11-28	19	5741	3.75899	106.86	2.02882	51400.8	4.71097	0.14	HBeAg Neg	R
201		Lucia	2010-01-28	24	16100	4.20683	4954.14	3.69497	12459.2	4.09549	0.25	HBeAg Neg	R
202		Lucia	2010-10-14	210	3598323	6.5561	4166.06	3.61973	35304.7	4.54783	0.47	HBeAg Neg	F
203		P.Luigi	2007-04-18	16	0	0	0.42	-0.376751	1323.77	3.12181	0.06	HCC
204		P.Luigi	2011-10-10	27	0	0	0.04	-1.39794	1958.05	3.29182	0.05	HCC
205		Luigi	2007-05-24	23	0	0	189.12	2.27674	52.9428	1.72381	0.03	HCC
206		Luigi	2012-08-09	106	0	0	554.56	2.74395	8.55052	0.931992	0.05	HCC
207		Antonio	2009-03-06	33	100	2	45.31	1.65619	2844.89	3.45406	0.04	HCC
208		Antonio	2014-03-25	34	0	0	1.82	0.260071	301.884	2.47984	0.04	HCC
209		Brunello	2008-08-05	168	777200	5.89053	6835.3	3.83476	43366.4	4.63715	3.38	HCC
210		Brunello	2014-02-27	21	14	1.14613	2498.3	3.39764	1117.77	3.04835	0.08	HCC
211		Siponta	2010-08-23	19	0	0	262.11	2.41848	455.941	2.65891	0.04	HCC
212		Siponta	2014-03-26	37	0	0	292.82	2.4666	65.3153	1.81501	0.05	HCC
